# Supplementary material for: Prognostic Relevance of Nuclear Receptors in Relation to Peritumoral Inflammation and Tumor Infiltration by Lymphocytes in Breast Cancer
Source: Cancers (Basel). 2022 Sep 20;14(19):4561. doi: 10.3390/cancers14194561 (PMC9559250; doi:10.3390/cancers14194561)
Supplement: Supplementary file 1 [file cancers-14-04561-s001.zip]

Archive with 1 entries (1 files):
- cancers-1828616-supplementary.pdf
